# Supplementary material for: In Vitro Assessment of Anti-Adipogenic and Anti-Inflammatory Properties of Black Cumin (Nigella sativa L.) Seeds Extract on 3T3-L1 Adipocytes and Raw264.7 Macrophages
Source: Medicina (Kaunas). 2023 Nov 17;59(11):2028. doi: 10.3390/medicina59112028 (PMC10673321; doi:10.3390/medicina59112028)
Supplement: Supplementary file 1 [file medicina-59-02028-s001.zip]

Archive with 1 entries (1 files):
- medicina-2638102-supplementary.pdf
